# Supplementary material for: Evaluation of Physicochemical Properties, Bioactive Composition, and Antioxidant Activity of Prunus armeniaca L. Cultivars for Functional Food and Nutraceutical Development
Source: Molecules. 2026 Mar 16;31(6):988. doi: 10.3390/molecules31060988 (PMC13028809; doi:10.3390/molecules31060988)
Supplement: Supplementary file 1 [file molecules-31-00988-s001.zip]

Archive with 1 entries (1 files):
- molecules-4139717-supplementary.pdf
